# Supplementary material for: Hybrid nanovesicles promote diabetic wound healing via dual-targeted multimodal therapy
Source: Burns Trauma. 2026 Jan 11;14:tkag004. doi: 10.1093/burnst/tkag004 (PMC13103739; doi:10.1093/burnst/tkag004)
Supplement: tkag004_Supplemental_Files [file tkag004_supplemental_files.zip]

Archive with 2 entries (2 files):
- Supplementary File. docx.docx
- supporting  information BT R2_tkag004.docx
